# Supplementary material for: Role of ANGPTL8 in NAFLD Improvement after Bariatric Surgery in Experimental and Human Obesity
Source: Int J Mol Sci. 2021 Nov 30;22(23):12945. doi: 10.3390/ijms222312945 (PMC8657645; doi:10.3390/ijms222312945)
Supplement: Supplementary file 1 [file ijms-22-12945-s001.zip]

Archive with 1 entries (1 files):
- ijms-1473865-supplementary.pdf
